# Supplementary material for: Maternal Immune Activation Induces Adolescent Cognitive Deficits Preceded by Developmental Perturbations in Cortical Reelin Signalling
Source: Biomolecules. 2023 Mar 7;13(3):489. doi: 10.3390/biom13030489 (PMC10046789; doi:10.3390/biom13030489)
Supplement: Supplementary file 1 [file biomolecules-13-00489-s001.zip]

Archive with 1 entries (1 files):
- biomolecules-2208439-supplementary.pdf
